# Supplementary material for: Wall Thickness of Industrial Multi-Walled Carbon Nanotubes Is Not a Crucial Factor for Their Degradation by Sodium Hypochlorite
Source: Nanomaterials (Basel). 2018 Sep 12;8(9):715. doi: 10.3390/nano8090715 (PMC6164318; doi:10.3390/nano8090715)
Supplement: Supplementary file 1 [file nanomaterials-08-00715-s001.zip]

Archive with 1 entries (1 files):
- nanomaterials-351837-SI.pdf
